# Supplementary material for: Plasma-Based Proteomics Profiling of Patients with Hyperthyroidism after Antithyroid Treatment
Source: Molecules. 2020 Jun 19;25(12):2831. doi: 10.3390/molecules25122831 (PMC7356574; doi:10.3390/molecules25122831)
Supplement: Supplementary file 1 [file molecules-25-02831-s001.zip]

Archive with 3 entries (3 files):
- Figure S2.pdf
- Supplementary File.pdf
- Table S1.pdf
